# Supplementary material for: A Targeted, Bioinert LC–MS/MS Method for Sensitive, Comprehensive Analysis of Signaling Lipids
Source: Anal Chem. 2024 May 25;96(23):9643–52. doi: 10.1021/acs.analchem.4c01388 (PMC11170558; doi:10.1021/acs.analchem.4c01388)
Supplement: Supplementary file 1 — ac4c01388_si_001.xlsx [file ac4c01388_si_001.xlsx]

## Sheet: ToC
Table S1	Table S1 Purchased standards.
Table S2	Table S2 Internal standard mixture used for optimization of sample preparation.
Table S3	Table S3 Internal standard mixture for plasma and platelets.
Table S4	Table S4 Standards used for chromatographic optimization.
Table S5	Table S5 Tested eluent systems and gradients.
Table S6	Table S6 Optimized MS parameters.
Table S7	Table S7 Transition list including retention time and internal standards.
Table S8	Table S8 Internal standard mixture used for method characterization.
Table S9	Table S9 Lipid nomenclature.
Table S10	Table S10 Method characteristics evaluated in plasma (n=3).
Table S11	Table S11 Method characteristics evaluated in platelets and their releasate (n=3).
Table S12	Table S12 Method characteristics evaluated in neat solvent (n=3).
Table S13	Table S13 Absolute LOD & LLOQ for platelets, their releasates, and plasma (n=3).
Table S14	Table S14 Retention time stability of the LC-MS/MS method over multiple weeks and different matrices for selected analytes (n=188).
Table S15	Table S15 Concentration of lipid species in human plasma (n=19).
Table S16	Table S16 Comparison of overlapping lipid species quantified by Bowden et al., Medina et al., and in this paper.
Table S17	Table S17 Concentration of lipid species in resting and CRP/Thr stimulated platelets and their releasates (n=5).

## Sheet: Table S1
Table S1 Purchased standards.
Lipid Standard	Company
Cer/Sph Mixture II	Avanti Polar Lipids (Alabaster, USA)
CPA 18:1	Avanti Polar Lipids (Alabaster, USA)
EquiSPLASH®	Avanti Polar Lipids (Alabaster, USA)
LPA 17:1	Avanti Polar Lipids (Alabaster, USA)
LPA 18:1	Avanti Polar Lipids (Alabaster, USA)
LPC 13:0	Avanti Polar Lipids (Alabaster, USA)
LPC 17:1	Avanti Polar Lipids (Alabaster, USA)
LPE 13:0	Avanti Polar Lipids (Alabaster, USA)
LPE 17:1	Avanti Polar Lipids (Alabaster, USA)
LPG 13:0	Avanti Polar Lipids (Alabaster, USA)
LPG 17:1	Avanti Polar Lipids (Alabaster, USA)
LPI 13:0	Avanti Polar Lipids (Alabaster, USA)
LPI 18:1	Avanti Polar Lipids (Alabaster, USA)
LPS 13:0	Avanti Polar Lipids (Alabaster, USA)
LPS 18:1	Avanti Polar Lipids (Alabaster, USA)
LSM 18:1;O2-d7	Avanti Polar Lipids (Alabaster, USA)
MouseSPLASH®	Avanti Polar Lipids (Alabaster, USA)
S1P 18:1;O2-d7	Avanti Polar Lipids (Alabaster, USA)
10-HDoHE	Cayman Chemical (Ann Arbor, USA)
10-NO2-LA	Cayman Chemical (Ann Arbor, USA)
12-HEPE	Cayman Chemical (Ann Arbor, USA)
12-HETE	Cayman Chemical (Ann Arbor, USA)
12-HETE-d8	Cayman Chemical (Ann Arbor, USA)
12-HHTrE	Cayman Chemical (Ann Arbor, USA)
12-HpETE	Cayman Chemical (Ann Arbor, USA)
12-oxo-ODE	Cayman Chemical (Ann Arbor, USA)
13-HODE-d4	Cayman Chemical (Ann Arbor, USA)
13-HOTrE	Cayman Chemical (Ann Arbor, USA)
15-HETE	Cayman Chemical (Ann Arbor, USA)
15-HETE-d8	Cayman Chemical (Ann Arbor, USA)
17(18)-EpETE	Cayman Chemical (Ann Arbor, USA)
17-HDoHE	Cayman Chemical (Ann Arbor, USA)
5(S),12(S)-DiHETE	Cayman Chemical (Ann Arbor, USA)
5,15-DiHETE	Cayman Chemical (Ann Arbor, USA)
5,6-DiHETE	Cayman Chemical (Ann Arbor, USA)
5,6-DiHETrE	Cayman Chemical (Ann Arbor, USA)
5-HETE	Cayman Chemical (Ann Arbor, USA)
8(9)-EpETrE	Cayman Chemical (Ann Arbor, USA)
8(9)-EpETrE-d11	Cayman Chemical (Ann Arbor, USA)
8,12-iso-iPF2α-VI	Cayman Chemical (Ann Arbor, USA)
8-HDoHE	Cayman Chemical (Ann Arbor, USA)
8-HETE	Cayman Chemical (Ann Arbor, USA)
8-iso PGF1α	Cayman Chemical (Ann Arbor, USA)
8-iso PGF2α	Cayman Chemical (Ann Arbor, USA)
9-HEPE	Cayman Chemical (Ann Arbor, USA)
9-HODE-d4	Cayman Chemical (Ann Arbor, USA)
AA	Cayman Chemical (Ann Arbor, USA)
AA-d11	Cayman Chemical (Ann Arbor, USA)
AA-d8	Cayman Chemical (Ann Arbor, USA)
AEA	Cayman Chemical (Ann Arbor, USA)
AEA-d8	Cayman Chemical (Ann Arbor, USA)
CerP 18:1;O2/8:0	Cayman Chemical (Ann Arbor, USA)
CUDA	Cayman Chemical (Ann Arbor, USA)
DGLA	Cayman Chemical (Ann Arbor, USA)
DHA	Cayman Chemical (Ann Arbor, USA)
DHA-d5	Cayman Chemical (Ann Arbor, USA)
EPA	Cayman Chemical (Ann Arbor, USA)
EPA-d5	Cayman Chemical (Ann Arbor, USA)
Linoleic Acid Oxylipins LC-MS Mixture	Cayman Chemical (Ann Arbor, USA)
LSM 18:1;O2	Cayman Chemical (Ann Arbor, USA)
LTB4	Cayman Chemical (Ann Arbor, USA)
LTB4-d4	Cayman Chemical (Ann Arbor, USA)
MG 20:4	Cayman Chemical (Ann Arbor, USA)
MG 20:4-d5	Cayman Chemical (Ann Arbor, USA)
Mar1	Cayman Chemical (Ann Arbor, USA)
NO2-LA	Cayman Chemical (Ann Arbor, USA)
NO2-OA	Cayman Chemical (Ann Arbor, USA)
10-NO2-OA-d17	Cayman Chemical (Ann Arbor, USA)
PDX	Cayman Chemical (Ann Arbor, USA)
PGD2	Cayman Chemical (Ann Arbor, USA)
PGD2-d4	Cayman Chemical (Ann Arbor, USA)
PGE2	Cayman Chemical (Ann Arbor, USA)
PGE2-d4	Cayman Chemical (Ann Arbor, USA)
PGF1α	Cayman Chemical (Ann Arbor, USA)
PGF2α	Cayman Chemical (Ann Arbor, USA)
RvD3	Cayman Chemical (Ann Arbor, USA)
Sa 18:0;O2	Cayman Chemical (Ann Arbor, USA)
So 18:1;O2	Cayman Chemical (Ann Arbor, USA)
Sa1P 18:0;O2	Cayman Chemical (Ann Arbor, USA)
S1P 18:1;O2	Cayman Chemical (Ann Arbor, USA)
Tetranor-12-HETE	Cayman Chemical (Ann Arbor, USA)
TXB1	Cayman Chemical (Ann Arbor, USA)
TXB2	Cayman Chemical (Ann Arbor, USA)
TXB2-d4	Cayman Chemical (Ann Arbor, USA)

## Sheet: Table S2
Table S2 Internal standard mixture used for optimization of sample preparation.
Lipid Standard	Concentration [nM]
10-NO2-OA-d17	5000
13-HODE-d4	5000
15-HETE-d8	5000
AA-d8	5000
AEA-d8	2000
CerP 18:1;O2/12:0 (Cer/Sph Mix II)	2000
DG 15:0-18:1-d7 (MouseSPLASH®)	2000
So 17:1;O2 (Cer/Sph Mix II)	2000
LPA 17:1	2000
LPC 13:0	2000
LPE 13:0	2000
LPG 13:0	2000
LPI 13:0	2000
LPS 13:0	2000
MG 20:4-d5	2000
S1P 18:1;O2-d7	2000
TXB2-d4	5000

## Sheet: Table S3
Table S3 Internal standard mixture for plasma and platelets.
Lipid Standard	Concentration [nM]
	Plasma	Platelet
12-HETE-d8	100	10000
13-HODE-d4	100	100
15-HETE-d8	100	100
8(9)-EpETrE-d11	50	50
9-HODE-d4	100	100
AA-d11	10000	10000
AEA-d8	250	250
CerP 18:1;O2/12:0 (Cer/Sph Mixture II)	1000	1000
DG 15:0-18:1-d7 (MouseSPLASH®)	2000	1000
DHA-d5	10000	1000
EPA-d5	5000	50
Sa 17:0;O2 (Cer/Sph Mixture II)	1000	1000
So 17:1;O2 (Cer/Sph Mixture II)	1000	1000
LPA 17:1	250	250
LPC 13:0	10000	10000
LPC 18:1-d7 (MouseSPLASH®)	6000	3000
LPE 13:0	2500	2500
LPG 13:0	250	250
LPI 13:0	500	500
LPS 13:0	250	250
LSM 18:1;O2-d7	50	50
LTB4-d4	50	50
MG 20:4-d5	250	250
NO2-OA-d17	50	50
PGD2-d4	50	50
PGE2-d4	50	50
Sa1P 17:0;O2 (Cer/Sph Mixture II)	1000	1000
S1P 17:1;O2 (Cer/Sph Mixture II)/S1P 18:1;O2-d7	1000	1000
TXB2-d4	50	500

## Sheet: Table S4
Table S4 Standards used for chromatographic optimization.
Analyte	Concentration [nM]
12-HETE	250
AA	250
AEA	250
CerP 18:1;O2/8:0	500
CPA 18:1	250
LPA 17:1	50
LPA 18:1	50
LPC 17:1	100
LPE 17:1	100
LPG 17:1	100
LPI 18:1	100
LPS 18:1	100
LSM 18:1;O2	250
MG 20:4	250
NO2-LA	250
PGD2	250
PGE2	250
So 18:1;O2	250
Sa 18:1;O2	100

## Sheet: Table S5
Table S5 Tested eluent systems and gradients.
Method used for column selection						Methods used for additive optimization
Solvent A: H2O + 0.1% HAc						Solvent A: H2O + additive
Solvent B: ACN/IPA/MeOH 50/25/25 + 0.1% HAc						Solvent B: ACN/IPA/MeOH 50/25/25 + additive
Injection Volume: 5 µL						Injection Volume: 5 µL
Col. Temp.: 60 °C						Col. Temp.: 60 °C
Gradient						Additive 1: 0.1% HAc + 0.5 mM NH4Ac
min	%B					Additive 2: 0.1% HAc + 1 mM NH4Ac
0	30					Additive 3: 0.1% HAc + 5 mM NH4Ac
1	30					Additive 4: 0.2% HAc + 0.5 mM NH4Ac
11	100					Additive 5: 0.5% HAc + 0.5 mM NH4Ac
16	100
16.1	30
20	30
Methods used for gradient optimization
Solvent A: H2O/ACN 80/22 + 0.2% HAc + 0.5 mM NH4Ac
Solvent B: IPA/ACN/H2O 60/35/5 + 0.2% HAc + 0.5 mM NH4Ac
Injection Volume: 5 µL
Col. Temp.: 45 °C
Gradient 1			Gradient 2			Gradient 3
min	%B		min	%B		min	%B
0	0		0	10		0	20
1	0		1	10		1	20
11	100		11	100		11	100
16	100		16	100		16	100
16.1	0		16.1	10		16.1	20
20	0		20	10		20	20
Gradient 4			Gradient 5			Gradient 6
min	%B		min	%B		min	%B
0	25		0	30		0	35
1	25		1	30		1	35
11	100		11	100		11	100
16	100		16	100		16	100
16.1	25		16.1	30		16.1	35
20	25		20	30		20	35

## Sheet: Table S6
Table S6 Optimized MS parameters.
	Positive	Negative
Curtain Gas (CUR)	35
Collision Gas (CAD)	Medium
IonSpray Voltage (IS)	5.5 kV	-4.5 kV
Temperature (TEM)	350 °C
Ion Source Gas 1 (GS1)	45
Ion Source Gas 2 (GS2)	60

## Sheet: Table S7
Table S7 Transition list including retention time and internal standards.
Lipid Group	Lipid Class	Analyte	Precursor m/z	Product m/z	Retention Time [min]	Adduct	Internal Standard	Identification
Endocannabinoids	Fatty amides	AEA	348.3	330.3	9.3	[M+H]	MG 20:4-d5	Sample screening + standard
Endocannabinoids	Fatty amides	OEA	326.3	308.3	10	[M+H]	MG 20:4-d5	Sample screening
Endocannabinoids	Fatty amides	LEA	324.3	306.3	9.2	[M+H]	MG 20:4-d5	Sample screening
Endocannabinoids	Fatty amides	PEA	300.3	282.3	9.8	[M+H]	MG 20:4-d5	Sample screening
Endocannabinoids	Fatty amides	SEA	328.3	310.3	10.8	[M+H]	MG 20:4-d5	Sample screening
Endocannabinoids	Monoradylglycerols	2-AG	379.3	287.2	9.5	[M+H]	MG 20:4-d5	Sample screening + standard
Glycerolipids	Diradylglycerols	DG 14:0_14:0	530.5	285.2	12.9	[M+H]	DG 15:0-18:1-d7	Sample screening
Glycerolipids	Diradylglycerols	DG 14:0_16:0	558.5	313.3	13.3	[M+H]	DG 15:0-18:1-d7	Sample screening
Glycerolipids	Diradylglycerols	DG 14:0_16:1	556.5	311.3	12.9	[M+H]	DG 15:0-18:1-d7	Sample screening
Glycerolipids	Diradylglycerols	DG 14:0_18:0	586.5	341.3	13.8	[M+H]	DG 15:0-18:1-d7	Sample screening
Glycerolipids	Diradylglycerols	DG 14:0_18:1	584.5	339.3	13.3	[M+H]	DG 15:0-18:1-d7	Sample screening
Glycerolipids	Diradylglycerols	DG 14:0_18:2	582.5	337.3	13	[M+H]	DG 15:0-18:1-d7	Sample screening
Glycerolipids	Diradylglycerols	DG 14:0_18:3	580.5	335.3	12.7	[M+H]	DG 15:0-18:1-d7	Sample screening
Glycerolipids	Diradylglycerols	DG 14:1_16:0	556.5	313.3	12.9	[M+H]	DG 15:0-18:1-d7	Sample screening
Glycerolipids	Diradylglycerols	DG 14:1_18:1	582.5	339.3	13	[M+H]	DG 15:0-18:1-d7	Sample screening
Glycerolipids	Diradylglycerols	DG 15:0_16:0	572.5	313.3	13.5	[M+H]	DG 15:0-18:1-d7	Sample screening
Glycerolipids	Diradylglycerols	DG 15:0_18:1	598.5	339.3	13.5	[M+H]	DG 15:0-18:1-d7	Sample screening + standard
Glycerolipids	Diradylglycerols	DG 16:0_16:0	586.5	313.3	13.8	[M+H]	DG 15:0-18:1-d7	Sample screening
Glycerolipids	Diradylglycerols	DG 16:0_16:1	584.5	311.3	13.3	[M+H]	DG 15:0-18:1-d7	Sample screening
Glycerolipids	Diradylglycerols	DG 16:0_17:0	600.6	327.3	13.9	[M+H]	DG 15:0-18:1-d7	Sample screening
Glycerolipids	Diradylglycerols	DG 16:0_17:1	598.5	325.3	13.5	[M+H]	DG 15:0-18:1-d7	Sample screening
Glycerolipids	Diradylglycerols	DG 16:0_18:0	614.6	341.3	14.3	[M+H]	DG 15:0-18:1-d7	Sample screening
Glycerolipids	Diradylglycerols	DG 16:0_18:1	612.6	339.3	13.7	[M+H]	DG 15:0-18:1-d7	Sample screening
Glycerolipids	Diradylglycerols	DG 16:0_18:2	610.5	337.3	13.4	[M+H]	DG 15:0-18:1-d7	Sample screening
Glycerolipids	Diradylglycerols	DG 16:0_18:3	608.5	335.3	13.1	[M+H]	DG 15:0-18:1-d7	Sample screening
Glycerolipids	Diradylglycerols	DG 16:0_19:1	626.6	353.3	13.9	[M+H]	DG 15:0-18:1-d7	Sample screening
Glycerolipids	Diradylglycerols	DG 16:0_20:0	642.6	369.3	14.9	[M+H]	DG 15:0-18:1-d7	Sample screening
Glycerolipids	Diradylglycerols	DG 16:0_20:1	640.6	367.3	14.2	[M+H]	DG 15:0-18:1-d7	Sample screening
Glycerolipids	Diradylglycerols	DG 16:0_20:3	636.6	363.3	13.3	[M+H]	DG 15:0-18:1-d7	Sample screening
Glycerolipids	Diradylglycerols	DG 16:0_20:4	634.5	361.3	13	[M+H]	DG 15:0-18:1-d7	Sample screening
Glycerolipids	Diradylglycerols	DG 16:0_22:4	662.6	389.3	13.5	[M+H]	DG 15:0-18:1-d7	Sample screening
Glycerolipids	Diradylglycerols	DG 16:0_22:5	660.6	387.3	13.2	[M+H]	DG 15:0-18:1-d7	Sample screening
Glycerolipids	Diradylglycerols	DG 16:0_22:6	658.5	385.3	13.1	[M+H]	DG 15:0-18:1-d7	Sample screening
Glycerolipids	Diradylglycerols	DG 16:1_16:1	582.5	311.3	13	[M+H]	DG 15:0-18:1-d7	Sample screening
Glycerolipids	Diradylglycerols	DG 16:1_17:0	598.5	327.3	13.5	[M+H]	DG 15:0-18:1-d7	Sample screening
Glycerolipids	Diradylglycerols	DG 16:1_18:0	612.6	341.3	13.8	[M+H]	DG 15:0-18:1-d7	Sample screening
Glycerolipids	Diradylglycerols	DG 16:1_18:1	610.5	339.3	13.3	[M+H]	DG 15:0-18:1-d7	Sample screening
Glycerolipids	Diradylglycerols	DG 16:1_18:2	608.5	337.3	13	[M+H]	DG 15:0-18:1-d7	Sample screening
Glycerolipids	Diradylglycerols	DG 16:1_18:3	606.5	335.3	12.7	[M+H]	DG 15:0-18:1-d7	Sample screening
Glycerolipids	Diradylglycerols	DG 16:1_20:3	634.5	363.3	13	[M+H]	DG 15:0-18:1-d7	Sample screening
Glycerolipids	Diradylglycerols	DG 17:0_18:1	626.6	339.3	13.9	[M+H]	DG 15:0-18:1-d7	Sample screening
Glycerolipids	Diradylglycerols	DG 17:0_18:2	624.6	337.3	13.5	[M+H]	DG 15:0-18:1-d7	Sample screening
Glycerolipids	Diradylglycerols	DG 17:1_18:1	624.6	339.3	13.5	[M+H]	DG 15:0-18:1-d7	Sample screening
Glycerolipids	Diradylglycerols	DG 18:0_18:0	642.6	341.3	14.8	[M+H]	DG 15:0-18:1-d7	Sample screening
Glycerolipids	Diradylglycerols	DG 18:0_18:1	640.6	339.3	14.3	[M+H]	DG 15:0-18:1-d7	Sample screening
Glycerolipids	Diradylglycerols	DG 18:0_18:2	638.6	337.3	13.8	[M+H]	DG 15:0-18:1-d7	Sample screening
Glycerolipids	Diradylglycerols	DG 18:0_18:3	636.6	335.3	13.4	[M+H]	DG 15:0-18:1-d7	Sample screening
Glycerolipids	Diradylglycerols	DG 18:0_20:4	662.6	361.3	13.6	[M+H]	DG 15:0-18:1-d7	Sample screening
Glycerolipids	Diradylglycerols	DG 18:0_22:4	690.6	389.3	14	[M+H]	DG 15:0-18:1-d7	Sample screening
Glycerolipids	Diradylglycerols	DG 18:0_22:6	686.6	341.3	13.2	[M+H]	DG 15:0-18:1-d7	Sample screening
Glycerolipids	Diradylglycerols	DG 18:1_18:1	638.6	339.3	13.7	[M+H]	DG 15:0-18:1-d7	Sample screening
Glycerolipids	Diradylglycerols	DG 18:1_18:2	636.6	337.3	13.3	[M+H]	DG 15:0-18:1-d7	Sample screening
Glycerolipids	Diradylglycerols	DG 18:1_18:3	634.5	335.3	13	[M+H]	DG 15:0-18:1-d7	Sample screening
Glycerolipids	Diradylglycerols	DG 18:1_20:0	668.6	369.3	14.8	[M+H]	DG 15:0-18:1-d7	Sample screening
Glycerolipids	Diradylglycerols	DG 18:1_20:3	662.6	363.3	13.5	[M+H]	DG 15:0-18:1-d7	Sample screening
Glycerolipids	Diradylglycerols	DG 18:1_20:4	660.6	361.3	13.2	[M+H]	DG 15:0-18:1-d7	Sample screening
Glycerolipids	Diradylglycerols	DG 18:1_22:5	686.6	387.3	13.3	[M+H]	DG 15:0-18:1-d7	Sample screening
Glycerolipids	Diradylglycerols	DG 18:1_22:6	684.6	385.3	13.1	[M+H]	DG 15:0-18:1-d7	Sample screening
Glycerolipids	Diradylglycerols	DG 18:2_18:2	634.5	337.3	13	[M+H]	DG 15:0-18:1-d7	Sample screening
Glycerolipids	Diradylglycerols	DG 18:2_20:0	666.6	369.3	14.3	[M+H]	DG 15:0-18:1-d7	Sample screening
Glycerolipids	Diradylglycerols	DG 18:2_20:1	664.6	367.3	13.7	[M+H]	DG 15:0-18:1-d7	Sample screening
Glycerolipids	Diradylglycerols	DG 18:2_20:4	658.5	361.3	12.9	[M+H]	DG 15:0-18:1-d7	Sample screening
Glycerolipids	Diradylglycerols	DG 18:2_22:4	686.6	389.3	13.1	[M+H]	DG 15:0-18:1-d7	Sample screening
Glycerolipids	Diradylglycerols	DG 20:0_20:4	690.6	361.3	14.1	[M+H]	DG 15:0-18:1-d7	Sample screening
Glycerolipids	Diradylglycerols	DG 20:0_20:5	688.6	359.3	13.4	[M+H]	DG 15:0-18:1-d7	Sample screening
Glycerolipids	Diradylglycerols	DG 20:0_20:6	686.6	357.2	13.2	[M+H]	DG 15:0-18:1-d7	Sample screening
Glycerolipids	Monoradylglycerols	MG 14:0	303.3	211.2	9.1	[M+H]	MG 20:4-d5	Sample screening
Glycerolipids	Monoradylglycerols	MG 15:0	317.3	225.2	9.7	[M+H]	MG 20:4-d5	Sample screening
Glycerolipids	Monoradylglycerols	MG 16:0	331.3	239.2	10.3	[M+H]	MG 20:4-d5	Sample screening
Glycerolipids	Monoradylglycerols	MG 16:1	329.3	237.2	9.4	[M+H]	MG 20:4-d5	Sample screening
Glycerolipids	Monoradylglycerols	MG 18:0	359.3	267.3	11.1	[M+H]	MG 20:4-d5	Sample screening
Glycerolipids	Monoradylglycerols	MG 18:1	357.3	265.3	10.4	[M+H]	MG 20:4-d5	Sample screening
Glycerolipids	Monoradylglycerols	MG 18:2	355.3	263.2	9.7	[M+H]	MG 20:4-d5	Sample screening
Glycerolipids	Monoradylglycerols	MG 18:3	353.3	261.2	9.1	[M+H]	MG 20:4-d5	Sample screening
Glycerolipids	Monoradylglycerols	MG 20:1	385.3	293.3	11.2	[M+H]	MG 20:4-d5	Sample screening
Glycerolipids	Monoradylglycerols	MG 20:2	383.3	291.3	10.6	[M+H]	MG 20:4-d5	Sample screening
Glycerolipids	Monoradylglycerols	MG 20:3	381.3	289.3	10	[M+H]	MG 20:4-d5	Sample screening
Glycerolipids	Monoradylglycerols	MG 20:4	379.3	287.2	9.5	[M+H]	MG 20:4-d5	Sample screening + standard
Glycerolipids	Monoradylglycerols	MG 22:3	409.3	317.3	10.7	[M+H]	MG 20:4-d5	Sample screening
Glycerolipids	Monoradylglycerols	MG 22:4	407.3	315.3	10.3	[M+H]	MG 20:4-d5	Sample screening
Glycerolipids	Monoradylglycerols	MG 22:6	403.3	311.2	9.4	[M+H]	MG 20:4-d5	Sample screening
Lysoglycerophospholipids	Cyclic glycerophosphatidic acids	CPA 14:0	363.2	227.2	7.2	[M-H]	LPA 17:1	Sample screening
Lysoglycerophospholipids	Cyclic glycerophosphatidic acids	CPA 15:0	377.2	241.2	7.8	[M-H]	LPA 17:1	Sample screening
Lysoglycerophospholipids	Cyclic glycerophosphatidic acids	CPA 16:0	391.2	255.2	8.4	[M-H]	LPA 17:1	Sample screening
Lysoglycerophospholipids	Cyclic glycerophosphatidic acids	CPA 16:1	389.2	253.2	7.5	[M-H]	LPA 17:1	Sample screening
Lysoglycerophospholipids	Cyclic glycerophosphatidic acids	CPA 17:1	403.2	267.2	8.1	[M-H]	LPA 17:1	Sample screening
Lysoglycerophospholipids	Cyclic glycerophosphatidic acids	CPA 18:0	419.3	283.3	9.5	[M-H]	LPA 17:1	Sample screening
Lysoglycerophospholipids	Cyclic glycerophosphatidic acids	CPA 18:1	417.2	281.2	8.6	[M-H]	LPA 17:1	Sample screening + standard
Lysoglycerophospholipids	Cyclic glycerophosphatidic acids	CPA 18:2	415.2	279.2	7.8	[M-H]	LPA 17:1	Sample screening
Lysoglycerophospholipids	Cyclic glycerophosphatidic acids	CPA 18:3	413.2	277.2	7.3	[M-H]	LPA 17:1	Sample screening
Lysoglycerophospholipids	Cyclic glycerophosphatidic acids	CPA 19:0	433.3	297.3	10.1	[M-H]	LPA 17:1	Sample screening
Lysoglycerophospholipids	Cyclic glycerophosphatidic acids	CPA 19:1	431.3	295.3	9.2	[M-H]	LPA 17:1	Sample screening
Lysoglycerophospholipids	Cyclic glycerophosphatidic acids	CPA 20:0	447.3	311.3	10.6	[M-H]	LPA 17:1	Sample screening
Lysoglycerophospholipids	Cyclic glycerophosphatidic acids	CPA 20:1	445.3	309.3	9.5	[M-H]	LPA 17:1	Sample screening
Lysoglycerophospholipids	Cyclic glycerophosphatidic acids	CPA 20:2	443.3	307.3	8.8	[M-H]	LPA 17:1	Sample screening
Lysoglycerophospholipids	Cyclic glycerophosphatidic acids	CPA 20:3	441.2	305.2	8.2	[M-H]	LPA 17:1	Sample screening
Lysoglycerophospholipids	Cyclic glycerophosphatidic acids	CPA 20:4	439.2	303.2	7.7	[M-H]	LPA 17:1	Sample screening
Lysoglycerophospholipids	Cyclic glycerophosphatidic acids	CPA 20:5	437.2	301.2	7	[M-H]	LPA 17:1	Sample screening
Lysoglycerophospholipids	Cyclic glycerophosphatidic acids	CPA 20:6	435.2	299.2	6.5	[M-H]	LPA 17:1	Sample screening
Lysoglycerophospholipids	Cyclic glycerophosphatidic acids	CPA 21:0	461.3	325.3	11	[M-H]	LPA 17:1	Sample screening
Lysoglycerophospholipids	Cyclic glycerophosphatidic acids	CPA 21:1	459.3	323.3	10.2	[M-H]	LPA 17:1	Sample screening
Lysoglycerophospholipids	Cyclic glycerophosphatidic acids	CPA 22:0	475.3	339.3	11.4	[M-H]	LPA 17:1	Sample screening
Lysoglycerophospholipids	Cyclic glycerophosphatidic acids	CPA 22:1	473.3	337.3	10.6	[M-H]	LPA 17:1	Sample screening
Lysoglycerophospholipids	Cyclic glycerophosphatidic acids	CPA 22:2	471.3	335.3	9.9	[M-H]	LPA 17:1	Sample screening
Lysoglycerophospholipids	Cyclic glycerophosphatidic acids	CPA 22:3	469.3	333.3	9.2	[M-H]	LPA 17:1	Sample screening
Lysoglycerophospholipids	Cyclic glycerophosphatidic acids	CPA 22:4	467.3	331.3	8.6	[M-H]	LPA 17:1	Sample screening
Lysoglycerophospholipids	Cyclic glycerophosphatidic acids	CPA 22:5	465.2	329.2	8	[M-H]	LPA 17:1	Sample screening
Lysoglycerophospholipids	Cyclic glycerophosphatidic acids	CPA 22:6	463.2	327.2	7.6	[M-H]	LPA 17:1	Sample screening
Lysoglycerophospholipids	Glycerophosphates	LPA 14:0	381.2	153	6.9	[M-H]	LPA 17:1	Sample screening
Lysoglycerophospholipids	Glycerophosphates	LPA 15:0	395.2	153	7.5	[M-H]	LPA 17:1	Sample screening
Lysoglycerophospholipids	Glycerophosphates	LPA 16:0	409.2	153	8.2	[M-H]	LPA 17:1	Sample screening
Lysoglycerophospholipids	Glycerophosphates	LPA 16:1	407.2	153	7.2	[M-H]	LPA 17:1	Sample screening
Lysoglycerophospholipids	Glycerophosphates	LPA 17:0	423.3	153	8.7	[M-H]	LPA 17:1	Sample screening
Lysoglycerophospholipids	Glycerophosphates	LPA 18:0	437.3	153	9.3	[M-H]	LPA 17:1	Sample screening
Lysoglycerophospholipids	Glycerophosphates	LPA 18:1	435.3	153	8.3	[M-H]	LPA 17:1	Sample screening + standard
Lysoglycerophospholipids	Glycerophosphates	LPA 18:2	433.2	153	7.6	[M-H]	LPA 17:1	Sample screening
Lysoglycerophospholipids	Glycerophosphates	LPA 18:3	431.2	153	6.9	[M-H]	LPA 17:1	Sample screening
Lysoglycerophospholipids	Glycerophosphates	LPA 19:0	451.3	153	9.8	[M-H]	LPA 17:1	Sample screening
Lysoglycerophospholipids	Glycerophosphates	LPA 19:1	449.3	153	8.9	[M-H]	LPA 17:1	Sample screening
Lysoglycerophospholipids	Glycerophosphates	LPA 20:0	465.3	153	10.3	[M-H]	LPA 17:1	Sample screening
Lysoglycerophospholipids	Glycerophosphates	LPA 20:1	463.3	153	9.4	[M-H]	LPA 17:1	Sample screening
Lysoglycerophospholipids	Glycerophosphates	LPA 20:2	461.3	153	8.7	[M-H]	LPA 17:1	Sample screening
Lysoglycerophospholipids	Glycerophosphates	LPA 20:3	459.3	153	8	[M-H]	LPA 17:1	Sample screening
Lysoglycerophospholipids	Glycerophosphates	LPA 20:4	457.2	153	7.5	[M-H]	LPA 17:1	Sample screening
Lysoglycerophospholipids	Glycerophosphates	LPA 20:5	455.2	153	6.8	[M-H]	LPA 17:1	Sample screening
Lysoglycerophospholipids	Glycerophosphates	LPA 20:6	453.2	153	6.4	[M-H]	LPA 17:1	Sample screening
Lysoglycerophospholipids	Glycerophosphates	LPA 21:0	479.3	153	10.8	[M-H]	LPA 17:1	Sample screening
Lysoglycerophospholipids	Glycerophosphates	LPA 21:1	477.3	153	9.9	[M-H]	LPA 17:1	Sample screening
Lysoglycerophospholipids	Glycerophosphates	LPA 22:0	493.3	153	11.2	[M-H]	LPA 17:1	Sample screening
Lysoglycerophospholipids	Glycerophosphates	LPA 22:1	491.3	153	10.3	[M-H]	LPA 17:1	Sample screening
Lysoglycerophospholipids	Glycerophosphates	LPA 22:2	489.3	153	9.6	[M-H]	LPA 17:1	Sample screening
Lysoglycerophospholipids	Glycerophosphates	LPA 22:3	487.3	153	8.8	[M-H]	LPA 17:1	Sample screening
Lysoglycerophospholipids	Glycerophosphates	LPA 22:4	485.3	153	8.3	[M-H]	LPA 17:1	Sample screening
Lysoglycerophospholipids	Glycerophosphates	LPA 22:5	483.3	153	8	[M-H]	LPA 17:1	Sample screening
Lysoglycerophospholipids	Glycerophosphates	LPA 22:6	481.2	153	7.4	[M-H]	LPA 17:1	Sample screening
Lysoglycerophospholipids	Glycerophosphocholines	LPC 14:0	468.3	184.1	7.2	[M+H]	LPC 18:1-d7	Sample screening
Lysoglycerophospholipids	Glycerophosphocholines	LPC 15:0	482.3	184.1	7.9	[M+H]	LPC 18:1-d7	Sample screening
Lysoglycerophospholipids	Glycerophosphocholines	LPC 16:0	496.3	184.11	8.6	[M+H]	LPC 18:1-d7	Sample screening
Lysoglycerophospholipids	Glycerophosphocholines	LPC 16:1	494.3	184.11	7.6	[M+H]	LPC 18:1-d7	Sample screening
Lysoglycerophospholipids	Glycerophosphocholines	LPC 17:0	510.4	184.1	9.2	[M+H]	LPC 18:1-d7	Sample screening
Lysoglycerophospholipids	Glycerophosphocholines	LPC 17:1	508.3	184.1	8.2	[M+H]	LPC 18:1-d7	Sample screening + standard
Lysoglycerophospholipids	Glycerophosphocholines	LPC 18:0	524.4	184.11	9.7	[M+H]	LPC 18:1-d7	Sample screening
Lysoglycerophospholipids	Glycerophosphocholines	LPC 18:1	522.4	184.11	8.8	[M+H]	LPC 18:1-d7	Sample screening + standard
Lysoglycerophospholipids	Glycerophosphocholines	LPC 18:2	520.3	184.11	8	[M+H]	LPC 18:1-d7	Sample screening
Lysoglycerophospholipids	Glycerophosphocholines	LPC 18:3	518.3	184.1	7.2	[M+H]	LPC 18:1-d7	Sample screening
Lysoglycerophospholipids	Glycerophosphocholines	LPC 19:0	538.4	184.1	10.2	[M+H]	LPC 18:1-d7	Sample screening
Lysoglycerophospholipids	Glycerophosphocholines	LPC 19:1	536.4	184.1	9.3	[M+H]	LPC 18:1-d7	Sample screening
Lysoglycerophospholipids	Glycerophosphocholines	LPC 20:0	552.4	184.1	10.6	[M+H]	LPC 18:1-d7	Sample screening
Lysoglycerophospholipids	Glycerophosphocholines	LPC 20:1	550.4	184.1	9.8	[M+H]	LPC 18:1-d7	Sample screening
Lysoglycerophospholipids	Glycerophosphocholines	LPC 20:2	548.4	184.1	9.1	[M+H]	LPC 18:1-d7	Sample screening
Lysoglycerophospholipids	Glycerophosphocholines	LPC 20:3	546.4	184.11	8.4	[M+H]	LPC 18:1-d7	Sample screening
Lysoglycerophospholipids	Glycerophosphocholines	LPC 20:4	544.3	184.11	7.8	[M+H]	LPC 18:1-d7	Sample screening
Lysoglycerophospholipids	Glycerophosphocholines	LPC 20:5	542.3	184.1	7.1	[M+H]	LPC 18:1-d7	Sample screening
Lysoglycerophospholipids	Glycerophosphocholines	LPC 20:6	540.3	184.1	6.1	[M+H]	LPC 18:1-d7	Sample screening
Lysoglycerophospholipids	Glycerophosphocholines	LPC 21:0	566.4	184.1	11	[M+H]	LPC 18:1-d7	Sample screening
Lysoglycerophospholipids	Glycerophosphocholines	LPC 21:1	564.4	184.1	10.3	[M+H]	LPC 18:1-d7	Sample screening
Lysoglycerophospholipids	Glycerophosphocholines	LPC 22:0	580.4	184.1	11.3	[M+H]	LPC 18:1-d7	Sample screening
Lysoglycerophospholipids	Glycerophosphocholines	LPC 22:1	578.4	184.1	10.7	[M+H]	LPC 18:1-d7	Sample screening
Lysoglycerophospholipids	Glycerophosphocholines	LPC 22:2	576.4	184.1	10	[M+H]	LPC 18:1-d7	Sample screening
Lysoglycerophospholipids	Glycerophosphocholines	LPC 22:3	574.4	184.1	9.4	[M+H]	LPC 18:1-d7	Sample screening
Lysoglycerophospholipids	Glycerophosphocholines	LPC 22:4	572.4	184.1	8.8	[M+H]	LPC 18:1-d7	Sample screening
Lysoglycerophospholipids	Glycerophosphocholines	LPC 22:5	570.4	184.1	8.1	[M+H]	LPC 18:1-d7	Sample screening
Lysoglycerophospholipids	Glycerophosphocholines	LPC 22:6	568.3	184.1	7.7	[M+H]	LPC 18:1-d7	Sample screening
Lysoglycerophospholipids	Glycerophosphocholines	LPC 23:0	594.4	184.1	11.6	[M+H]	LPC 18:1-d7	Sample screening
Lysoglycerophospholipids	Glycerophosphocholines	LPC 24:0	608.5	184.1	11.9	[M+H]	LPC 18:1-d7	Sample screening
Lysoglycerophospholipids	Glycerophosphocholines	LPC 25:0	622.5	184.1	12.2	[M+H]	LPC 18:1-d7	Sample screening
Lysoglycerophospholipids	Glycerophosphocholines	LPC 26:0	636.5	184.1	12.4	[M+H]	LPC 18:1-d7	Sample screening
Lysoglycerophospholipids	Glycerophosphocholines	LPC O-16:0	482.4	104.2	9.1	[M+H]	LPC 18:1-d7	Sample screening
Lysoglycerophospholipids	Glycerophosphocholines	LPC O-18:0	510.4	104.2	10.2	[M+H]	LPC 18:1-d7	Sample screening
Lysoglycerophospholipids	Glycerophosphocholines	LPC O-18:1	508.4	104.2	9.3	[M+H]	LPC 18:1-d7	Sample screening
Lysoglycerophospholipids	Glycerophosphocholines	LPC O-20:0	538.4	104.2	11	[M+H]	LPC 18:1-d7	Sample screening
Lysoglycerophospholipids	Glycerophosphocholines	LPC O-20:1	536.4	104.2	10.2	[M+H]	LPC 18:1-d7	Sample screening
Lysoglycerophospholipids	Glycerophosphocholines	LPC O-22:0	566.5	104.2	11.7	[M+H]	LPC 18:1-d7	Sample screening
Lysoglycerophospholipids	Glycerophosphocholines	LPC O-22:1	564.4	104.2	11	[M+H]	LPC 18:1-d7	Sample screening
Lysoglycerophospholipids	Glycerophosphocholines	LPC O-24:1	592.5	104.2	11.6	[M+H]	LPC 18:1-d7	Sample screening
Lysoglycerophospholipids	Glycerophosphocholines	LPC P-16:0	480.3	104.1	9	[M+H]	LPC 18:1-d7	Sample screening
Lysoglycerophospholipids	Glycerophosphocholines	LPC P-18:0	508.4	104.1	10.1	[M+H]	LPC 18:1-d7	Sample screening
Lysoglycerophospholipids	Glycerophosphocholines	LPC P-18:1	506.4	104.1	9.2	[M+H]	LPC 18:1-d7	Sample screening
Lysoglycerophospholipids	Glycerophosphocholines	LPC P-20:0	536.4	104.1	10.9	[M+H]	LPC 18:1-d7	Sample screening
Lysoglycerophospholipids	Glycerophosphocholines	LPC P-20:1	534.4	104.1	10.1	[M+H]	LPC 18:1-d7	Sample screening
Lysoglycerophospholipids	Glycerophosphocholines	LPC P-22:0	564.4	104.1	11.6	[M+H]	LPC 18:1-d7	Sample screening
Lysoglycerophospholipids	Glycerophosphocholines	LPC P-22:1	562.4	104.1	10.9	[M+H]	LPC 18:1-d7	Sample screening
Lysoglycerophospholipids	Glycerophosphocholines	LPC P-24:1	590.5	104.1	11.5	[M+H]	LPC 18:1-d7	Sample screening
Lysoglycerophospholipids	Glycerophosphoethanolamines	LPE 14:0	424.2	227.2	7.4	[M-H]	LPE 13:0	Sample screening
Lysoglycerophospholipids	Glycerophosphoethanolamines	LPE 15:0	438.3	241.2	8.1	[M-H]	LPE 13:0	Sample screening
Lysoglycerophospholipids	Glycerophosphoethanolamines	LPE 16:0	452.3	255.2	8.8	[M-H]	LPE 13:0	Sample screening
Lysoglycerophospholipids	Glycerophosphoethanolamines	LPE 16:1	450.3	253.2	7.8	[M-H]	LPE 13:0	Sample screening
Lysoglycerophospholipids	Glycerophosphoethanolamines	LPE 17:0	466.3	269.2	9.4	[M-H]	LPE 13:0	Sample screening
Lysoglycerophospholipids	Glycerophosphoethanolamines	LPE 17:1	464.3	267.2	8.4	[M-H]	LPE 13:0	Sample screening + standard
Lysoglycerophospholipids	Glycerophosphoethanolamines	LPE 18:0	480.3	283.3	9.9	[M-H]	LPE 13:0	Sample screening
Lysoglycerophospholipids	Glycerophosphoethanolamines	LPE 18:1	478.3	281.2	9	[M-H]	LPE 13:0	Sample screening + standard
Lysoglycerophospholipids	Glycerophosphoethanolamines	LPE 18:2	476.3	279.2	8.2	[M-H]	LPE 13:0	Sample screening
Lysoglycerophospholipids	Glycerophosphoethanolamines	LPE 18:3	474.3	277.2	7.4	[M-H]	LPE 13:0	Sample screening
Lysoglycerophospholipids	Glycerophosphoethanolamines	LPE 19:0	494.3	297.3	10.4	[M-H]	LPE 13:0	Sample screening
Lysoglycerophospholipids	Glycerophosphoethanolamines	LPE 19:1	492.3	295.3	9.5	[M-H]	LPE 13:0	Sample screening
Lysoglycerophospholipids	Glycerophosphoethanolamines	LPE 20:0	508.3	311.3	10.8	[M-H]	LPE 13:0	Sample screening
Lysoglycerophospholipids	Glycerophosphoethanolamines	LPE 20:1	506.3	309.3	10	[M-H]	LPE 13:0	Sample screening
Lysoglycerophospholipids	Glycerophosphoethanolamines	LPE 20:2	504.3	307.3	9.3	[M-H]	LPE 13:0	Sample screening
Lysoglycerophospholipids	Glycerophosphoethanolamines	LPE 20:3	502.3	305.2	8.6	[M-H]	LPE 13:0	Sample screening
Lysoglycerophospholipids	Glycerophosphoethanolamines	LPE 20:4	500.3	303.2	8.1	[M-H]	LPE 13:0	Sample screening
Lysoglycerophospholipids	Glycerophosphoethanolamines	LPE 20:5	498.3	301.2	7.3	[M-H]	LPE 13:0	Sample screening
Lysoglycerophospholipids	Glycerophosphoethanolamines	LPE 20:6	496.2	299.2	6.8	[M-H]	LPE 13:0	Sample screening
Lysoglycerophospholipids	Glycerophosphoethanolamines	LPE 21:0	522.4	325.3	11.2	[M-H]	LPE 13:0	Sample screening
Lysoglycerophospholipids	Glycerophosphoethanolamines	LPE 21:1	520.3	323.3	10.5	[M-H]	LPE 13:0	Sample screening
Lysoglycerophospholipids	Glycerophosphoethanolamines	LPE 22:0	536.4	339.3	11.5	[M-H]	LPE 13:0	Sample screening
Lysoglycerophospholipids	Glycerophosphoethanolamines	LPE 22:1	534.4	337.3	10.8	[M-H]	LPE 13:0	Sample screening
Lysoglycerophospholipids	Glycerophosphoethanolamines	LPE 22:2	532.3	335.3	10.2	[M-H]	LPE 13:0	Sample screening
Lysoglycerophospholipids	Glycerophosphoethanolamines	LPE 22:3	530.3	333.3	9.5	[M-H]	LPE 13:0	Sample screening
Lysoglycerophospholipids	Glycerophosphoethanolamines	LPE 22:4	528.3	331.3	9	[M-H]	LPE 13:0	Sample screening
Lysoglycerophospholipids	Glycerophosphoethanolamines	LPE 22:5	526.3	329.2	8.3	[M-H]	LPE 13:0	Sample screening
Lysoglycerophospholipids	Glycerophosphoethanolamines	LPE 22:6	524.3	327.2	7.9	[M-H]	LPE 13:0	Sample screening
Lysoglycerophospholipids	Glycerophosphoethanolamines	LPE 23:0	550.4	353.3	11.8	[M-H]	LPE 13:0	Sample screening
Lysoglycerophospholipids	Glycerophosphoethanolamines	LPE 24:0	564.4	367.4	12	[M-H]	LPE 13:0	Sample screening
Lysoglycerophospholipids	Glycerophosphoethanolamines	LPE 25:0	578.4	381.4	12.3	[M-H]	LPE 13:0	Sample screening
Lysoglycerophospholipids	Glycerophosphoethanolamines	LPE 26:0	592.4	395.4	12.5	[M-H]	LPE 13:0	Sample screening
Lysoglycerophospholipids	Glycerophosphoethanolamines	LPE O-16:0	438.3	140	9.4	[M-H]	LPE 13:0	Sample screening
Lysoglycerophospholipids	Glycerophosphoethanolamines	LPE O-18:0	466.3	140	10.4	[M-H]	LPE 13:0	Sample screening
Lysoglycerophospholipids	Glycerophosphoethanolamines	LPE O-18:1	464.3	140	9.5	[M-H]	LPE 13:0	Sample screening
Lysoglycerophospholipids	Glycerophosphoethanolamines	LPE O-20:0	494.4	140	11.2	[M-H]	LPE 13:0	Sample screening
Lysoglycerophospholipids	Glycerophosphoethanolamines	LPE O-20:1	492.3	140	10.4	[M-H]	LPE 13:0	Sample screening
Lysoglycerophospholipids	Glycerophosphoethanolamines	LPE O-22:0	522.4	140	11.8	[M-H]	LPE 13:0	Sample screening
Lysoglycerophospholipids	Glycerophosphoethanolamines	LPE O-22:1	520.4	140	11.2	[M-H]	LPE 13:0	Sample screening
Lysoglycerophospholipids	Glycerophosphoethanolamines	LPE O-24:0	550.4	140	12.4	[M-H]	LPE 13:0	Sample screening
Lysoglycerophospholipids	Glycerophosphoethanolamines	LPE O-24:1	548.4	140	11.8	[M-H]	LPE 13:0	Sample screening
Lysoglycerophospholipids	Glycerophosphoethanolamines	LPE P-16:0	436.3	196.1	9.3	[M-H]	LPE 13:0	Sample screening
Lysoglycerophospholipids	Glycerophosphoethanolamines	LPE P-18:0	464.3	196.1	10.3	[M-H]	LPE 13:0	Sample screening
Lysoglycerophospholipids	Glycerophosphoethanolamines	LPE P-18:1	462.3	196.1	9.4	[M-H]	LPE 13:0	Sample screening
Lysoglycerophospholipids	Glycerophosphoethanolamines	LPE P-20:0	492.3	196.1	11.1	[M-H]	LPE 13:0	Sample screening
Lysoglycerophospholipids	Glycerophosphoethanolamines	LPE P-20:1	490.3	196.1	10.3	[M-H]	LPE 13:0	Sample screening
Lysoglycerophospholipids	Glycerophosphoethanolamines	LPE P-22:0	520.4	196.1	11.7	[M-H]	LPE 13:0	Sample screening
Lysoglycerophospholipids	Glycerophosphoethanolamines	LPE P-22:1	518.4	196.1	11.1	[M-H]	LPE 13:0	Sample screening
Lysoglycerophospholipids	Glycerophosphoethanolamines	LPE P-24:0	548.4	196.1	12.3	[M-H]	LPE 13:0	Sample screening
Lysoglycerophospholipids	Glycerophosphoethanolamines	LPE P-24:1	546.4	196.1	11.7	[M-H]	LPE 13:0	Sample screening
Lysoglycerophospholipids	Glycerophosphoglycerols	LPG 14:0	455.2	227.2	6.8	[M-H]	LPG 13:0	Sample screening
Lysoglycerophospholipids	Glycerophosphoglycerols	LPG 15:0	469.3	241.2	7.3	[M-H]	LPG 13:0	Sample screening
Lysoglycerophospholipids	Glycerophosphoglycerols	LPG 16:0	483.3	255.2	7.9	[M-H]	LPG 13:0	Sample screening
Lysoglycerophospholipids	Glycerophosphoglycerols	LPG 16:1	481.3	253.2	6.9	[M-H]	LPG 13:0	Sample screening
Lysoglycerophospholipids	Glycerophosphoglycerols	LPG 17:0	497.3	269.2	8.5	[M-H]	LPG 13:0	Sample screening
Lysoglycerophospholipids	Glycerophosphoglycerols	LPG 17:1	495.3	267.2	7.6	[M-H]	LPG 13:0	Sample screening + standard
Lysoglycerophospholipids	Glycerophosphoglycerols	LPG 18:0	511.3	283.3	9	[M-H]	LPG 13:0	Sample screening
Lysoglycerophospholipids	Glycerophosphoglycerols	LPG 18:1	509.3	281.2	8.1	[M-H]	LPG 13:0	Sample screening
Lysoglycerophospholipids	Glycerophosphoglycerols	LPG 18:2	507.3	279.2	7.3	[M-H]	LPG 13:0	Sample screening
Lysoglycerophospholipids	Glycerophosphoglycerols	LPG 18:3	505.3	277.2	6.6	[M-H]	LPG 13:0	Sample screening
Lysoglycerophospholipids	Glycerophosphoglycerols	LPG 19:0	525.3	297.3	9.5	[M-H]	LPG 13:0	Sample screening
Lysoglycerophospholipids	Glycerophosphoglycerols	LPG 19:1	523.3	295.3	8.6	[M-H]	LPG 13:0	Sample screening
Lysoglycerophospholipids	Glycerophosphoglycerols	LPG 20:0	539.3	311.3	9.9	[M-H]	LPG 13:0	Sample screening
Lysoglycerophospholipids	Glycerophosphoglycerols	LPG 20:1	537.3	309.3	9.1	[M-H]	LPG 13:0	Sample screening
Lysoglycerophospholipids	Glycerophosphoglycerols	LPG 20:2	535.3	307.3	8.4	[M-H]	LPG 13:0	Sample screening
Lysoglycerophospholipids	Glycerophosphoglycerols	LPG 20:3	533.3	305.2	7.7	[M-H]	LPG 13:0	Sample screening
Lysoglycerophospholipids	Glycerophosphoglycerols	LPG 20:4	531.3	303.2	7.2	[M-H]	LPG 13:0	Sample screening
Lysoglycerophospholipids	Glycerophosphoglycerols	LPG 20:5	529.3	301.2	6.7	[M-H]	LPG 13:0	Sample screening
Lysoglycerophospholipids	Glycerophosphoglycerols	LPG 20:6	527.2	299.2	6.3	[M-H]	LPG 13:0	Sample screening
Lysoglycerophospholipids	Glycerophosphoglycerols	LPG 21:0	553.4	325.3	10.3	[M-H]	LPG 13:0	Sample screening
Lysoglycerophospholipids	Glycerophosphoglycerols	LPG 21:1	551.3	323.3	9.5	[M-H]	LPG 13:0	Sample screening
Lysoglycerophospholipids	Glycerophosphoglycerols	LPG 22:0	567.4	339.3	10.7	[M-H]	LPG 13:0	Sample screening
Lysoglycerophospholipids	Glycerophosphoglycerols	LPG 22:1	565.4	337.3	9.8	[M-H]	LPG 13:0	Sample screening
Lysoglycerophospholipids	Glycerophosphoglycerols	LPG 22:2	563.3	335.3	9.4	[M-H]	LPG 13:0	Sample screening
Lysoglycerophospholipids	Glycerophosphoglycerols	LPG 22:3	561.3	333.3	8.8	[M-H]	LPG 13:0	Sample screening
Lysoglycerophospholipids	Glycerophosphoglycerols	LPG 22:4	559.3	331.3	8.2	[M-H]	LPG 13:0	Sample screening
Lysoglycerophospholipids	Glycerophosphoglycerols	LPG 22:5	557.3	329.2	7.5	[M-H]	LPG 13:0	Sample screening
Lysoglycerophospholipids	Glycerophosphoglycerols	LPG 22:6	555.3	327.2	7.1	[M-H]	LPG 13:0	Sample screening
Lysoglycerophospholipids	Glycerophosphoglycerols	LPG 23:0	581.4	353.3	11	[M-H]	LPG 13:0	Sample screening
Lysoglycerophospholipids	Glycerophosphoglycerols	LPG 24:0	595.4	367.4	11.3	[M-H]	LPG 13:0	Sample screening
Lysoglycerophospholipids	Glycerophosphoglycerols	LPG 25:0	609.4	381.4	11.5	[M-H]	LPG 13:0	Sample screening
Lysoglycerophospholipids	Glycerophosphoglycerols	LPG 26:0	623.4	395.4	11.7	[M-H]	LPG 13:0	Sample screening
Lysoglycerophospholipids	Glycerophosphoinositols	LPI 14:0	543.3	227.2	6.3	[M-H]	LPI 13:0	Sample screening
Lysoglycerophospholipids	Glycerophosphoinositols	LPI 15:0	557.3	241.2	7	[M-H]	LPI 13:0	Sample screening
Lysoglycerophospholipids	Glycerophosphoinositols	LPI 16:0	571.3	255.2	7.6	[M-H]	LPI 13:0	Sample screening
Lysoglycerophospholipids	Glycerophosphoinositols	LPI 16:1	569.3	253.2	6.6	[M-H]	LPI 13:0	Sample screening
Lysoglycerophospholipids	Glycerophosphoinositols	LPI 17:0	585.3	269.2	8.2	[M-H]	LPI 13:0	Sample screening
Lysoglycerophospholipids	Glycerophosphoinositols	LPI 17:1	583.3	267.2	7.2	[M-H]	LPI 13:0	Sample screening
Lysoglycerophospholipids	Glycerophosphoinositols	LPI 18:0	599.3	283.3	8.7	[M-H]	LPI 13:0	Sample screening
Lysoglycerophospholipids	Glycerophosphoinositols	LPI 18:1	597.3	281.2	7.9	[M-H]	LPI 13:0	Sample screening + standard
Lysoglycerophospholipids	Glycerophosphoinositols	LPI 18:2	595.3	279.2	7	[M-H]	LPI 13:0	Sample screening
Lysoglycerophospholipids	Glycerophosphoinositols	LPI 18:3	593.3	277.2	6.4	[M-H]	LPI 13:0	Sample screening
Lysoglycerophospholipids	Glycerophosphoinositols	LPI 19:0	613.3	297.3	9.3	[M-H]	LPI 13:0	Sample screening
Lysoglycerophospholipids	Glycerophosphoinositols	LPI 19:1	611.3	295.3	8.4	[M-H]	LPI 13:0	Sample screening
Lysoglycerophospholipids	Glycerophosphoinositols	LPI 20:0	627.4	311.3	9.7	[M-H]	LPI 13:0	Sample screening
Lysoglycerophospholipids	Glycerophosphoinositols	LPI 20:1	625.3	309.3	8.9	[M-H]	LPI 13:0	Sample screening
Lysoglycerophospholipids	Glycerophosphoinositols	LPI 20:2	623.3	307.3	8.1	[M-H]	LPI 13:0	Sample screening
Lysoglycerophospholipids	Glycerophosphoinositols	LPI 20:3	621.3	305.2	7.4	[M-H]	LPI 13:0	Sample screening
Lysoglycerophospholipids	Glycerophosphoinositols	LPI 20:4	619.3	303.2	6.9	[M-H]	LPI 13:0	Sample screening
Lysoglycerophospholipids	Glycerophosphoinositols	LPI 20:5	617.3	301.2	6.2	[M-H]	LPI 13:0	Sample screening
Lysoglycerophospholipids	Glycerophosphoinositols	LPI 20:6	615.3	299.2	5.7	[M-H]	LPI 13:0	Sample screening
Lysoglycerophospholipids	Glycerophosphoinositols	LPI 21:0	641.4	325.3	10.1	[M-H]	LPI 13:0	Sample screening
Lysoglycerophospholipids	Glycerophosphoinositols	LPI 21:1	639.4	323.3	9.3	[M-H]	LPI 13:0	Sample screening
Lysoglycerophospholipids	Glycerophosphoinositols	LPI 22:0	655.4	339.3	10.5	[M-H]	LPI 13:0	Sample screening
Lysoglycerophospholipids	Glycerophosphoinositols	LPI 22:1	653.4	337.3	9.7	[M-H]	LPI 13:0	Sample screening
Lysoglycerophospholipids	Glycerophosphoinositols	LPI 22:2	651.4	335.3	9.1	[M-H]	LPI 13:0	Sample screening
Lysoglycerophospholipids	Glycerophosphoinositols	LPI 22:3	649.3	333.3	8.4	[M-H]	LPI 13:0	Sample screening
Lysoglycerophospholipids	Glycerophosphoinositols	LPI 22:4	647.3	331.3	7.9	[M-H]	LPI 13:0	Sample screening
Lysoglycerophospholipids	Glycerophosphoinositols	LPI 22:5	645.3	329.2	7.2	[M-H]	LPI 13:0	Sample screening
Lysoglycerophospholipids	Glycerophosphoinositols	LPI 22:6	643.3	327.2	6.8	[M-H]	LPI 13:0	Sample screening
Lysoglycerophospholipids	Glycerophosphoserines	LPS 14:0	468.2	153	6.4	[M-H]	LPS 13:0	Sample screening
Lysoglycerophospholipids	Glycerophosphoserines	LPS 15:0	482.3	153	7.1	[M-H]	LPS 13:0	Sample screening
Lysoglycerophospholipids	Glycerophosphoserines	LPS 16:0	496.3	153	7.7	[M-H]	LPS 13:0	Sample screening
Lysoglycerophospholipids	Glycerophosphoserines	LPS 16:1	494.3	153	6.7	[M-H]	LPS 13:0	Sample screening
Lysoglycerophospholipids	Glycerophosphoserines	LPS 17:0	510.3	153	8.3	[M-H]	LPS 13:0	Sample screening
Lysoglycerophospholipids	Glycerophosphoserines	LPS 17:1	508.3	153	7.3	[M-H]	LPS 13:0	Sample screening
Lysoglycerophospholipids	Glycerophosphoserines	LPS 18:0	524.3	153	8.8	[M-H]	LPS 13:0	Sample screening
Lysoglycerophospholipids	Glycerophosphoserines	LPS 18:1	522.3	153	7.9	[M-H]	LPS 13:0	Sample screening + standard
Lysoglycerophospholipids	Glycerophosphoserines	LPS 18:2	520.3	153	7.1	[M-H]	LPS 13:0	Sample screening
Lysoglycerophospholipids	Glycerophosphoserines	LPS 18:3	518.3	153	6.5	[M-H]	LPS 13:0	Sample screening
Lysoglycerophospholipids	Glycerophosphoserines	LPS 19:0	538.3	153	9.3	[M-H]	LPS 13:0	Sample screening
Lysoglycerophospholipids	Glycerophosphoserines	LPS 19:1	536.3	153	8.4	[M-H]	LPS 13:0	Sample screening
Lysoglycerophospholipids	Glycerophosphoserines	LPS 20:0	552.3	153	9.8	[M-H]	LPS 13:0	Sample screening
Lysoglycerophospholipids	Glycerophosphoserines	LPS 20:1	550.3	153	8.9	[M-H]	LPS 13:0	Sample screening
Lysoglycerophospholipids	Glycerophosphoserines	LPS 20:2	548.3	153	8.2	[M-H]	LPS 13:0	Sample screening
Lysoglycerophospholipids	Glycerophosphoserines	LPS 20:3	546.3	153	7.5	[M-H]	LPS 13:0	Sample screening
Lysoglycerophospholipids	Glycerophosphoserines	LPS 20:4	544.3	153	7	[M-H]	LPS 13:0	Sample screening
Lysoglycerophospholipids	Glycerophosphoserines	LPS 20:5	542.3	153	6.3	[M-H]	LPS 13:0	Sample screening
Lysoglycerophospholipids	Glycerophosphoserines	LPS 20:6	540.2	153	5.9	[M-H]	LPS 13:0	Sample screening
Lysoglycerophospholipids	Glycerophosphoserines	LPS 21:0	566.3	153	10.2	[M-H]	LPS 13:0	Sample screening
Lysoglycerophospholipids	Glycerophosphoserines	LPS 21:1	564.3	153	9.4	[M-H]	LPS 13:0	Sample screening
Lysoglycerophospholipids	Glycerophosphoserines	LPS 22:0	580.4	153	10.6	[M-H]	LPS 13:0	Sample screening
Lysoglycerophospholipids	Glycerophosphoserines	LPS 22:1	578.3	153	9.8	[M-H]	LPS 13:0	Sample screening
Lysoglycerophospholipids	Glycerophosphoserines	LPS 22:2	576.3	153	9.1	[M-H]	LPS 13:0	Sample screening
Lysoglycerophospholipids	Glycerophosphoserines	LPS 22:3	574.3	153	8.4	[M-H]	LPS 13:0	Sample screening
Lysoglycerophospholipids	Glycerophosphoserines	LPS 22:4	572.3	153	7.9	[M-H]	LPS 13:0	Sample screening
Lysoglycerophospholipids	Glycerophosphoserines	LPS 22:5	570.3	153	7.4	[M-H]	LPS 13:0	Sample screening
Lysoglycerophospholipids	Glycerophosphoserines	LPS 22:6	568.3	153	6.9	[M-H]	LPS 13:0	Sample screening
Lysoglycerophospholipids	Glycerophosphoserines	LPS 23:0	594.4	153	10.9	[M-H]	LPS 13:0	Sample screening
Lysoglycerophospholipids	Glycerophosphoserines	LPS 24:0	608.4	153	11.2	[M-H]	LPS 13:0	Sample screening
Lysoglycerophospholipids	Glycerophosphoserines	LPS 25:0	622.4	153	11.4	[M-H]	LPS 13:0	Sample screening
Lysoglycerophospholipids	Glycerophosphoserines	LPS 26:0	636.4	153	11.6	[M-H]	LPS 13:0	Sample screening
Oxylipins and Fatty Acyls	Docosanoids	Mar1	359.2	177.3	5.8	[M-H]	LTB4-d4	Standard
Oxylipins and Fatty Acyls	Docosanoids	10-HDoHE	343	281	8	[M-H]	12-HETE-d8	Sample screening + standard
Oxylipins and Fatty Acyls	Docosanoids	17-HDoHE	343.2	201.2	7.8	[M-H]	15-HETE-d8	Standard
Oxylipins and Fatty Acyls	Docosanoids	8-HDoHE	343.2	189.1	8.2	[M-H]	12-HETE-d8	Standard
Oxylipins and Fatty Acyls	Docosanoids	PDX	359.2	153.1	5.7	[M-H]	LTB4-d4	Standard
Oxylipins and Fatty Acyls	Docosanoids	RvD3	375.2	147.1	3.6	[M-H]	LTB4-d4	Standard
Oxylipins and Fatty Acyls	Eicosanoids	12-HEPE	317.2	179	7.4	[M-H]	15-HETE-d8	Sample screening + standard
Oxylipins and Fatty Acyls	Eicosanoids	12-HETE	319.2	179.1	8.1	[M-H]	12-HETE-d8	Sample screening + standard
Oxylipins and Fatty Acyls	Eicosanoids	12-HHTrE	279.2	179.1	6.7	[M-H]	12-HETE-d8	Sample screening + standard
Oxylipins and Fatty Acyls	Eicosanoids	12-HpETE	335.2	152.8	8.1	[M-H]	12-HETE-d8	Standard
Oxylipins and Fatty Acyls	Eicosanoids	12-OxoETE	317.2	153.2	8.1	[M-H]	12-HETE-d8	Standard
Oxylipins and Fatty Acyls	Eicosanoids	15-HETE	319.2	219.1	7.8	[M-H]	15-HETE-d8	Sample screening + standard
Oxylipins and Fatty Acyls	Eicosanoids	17(18)-EpETE	317.2	215.1	7.7	[M-H]	15-HETE-d8	Standard
Oxylipins and Fatty Acyls	Eicosanoids	5(S),12(S)-DiHETE	335.2	195	6.2	[M-H]	LTB4-d4	Sample screening + standard
Oxylipins and Fatty Acyls	Eicosanoids	5,15-DiHETE	335.2	173.1	5.8	[M-H]	LTB4-d4	Sample screening + standard
Oxylipins and Fatty Acyls	Eicosanoids	5,6-DiHETE	335.2	115	7.3	[M-H]	LTB4-d4	Standard
Oxylipins and Fatty Acyls	Eicosanoids	5,6-DiHETrE	337.2	145.1	7.5	[M-H]	LTB4-d4	Sample screening + standard
Oxylipins and Fatty Acyls	Eicosanoids	5-HETE	319.2	115	8.4	[M-H]	12-HETE-d8	Sample screening + standard
Oxylipins and Fatty Acyls	Eicosanoids	8(9)-EpETrE	319.2	155	8.8	[M-H]	8(9)-EpETrE-d11	Sample screening + standard
Oxylipins and Fatty Acyls	Eicosanoids	8,12-iso-iPF2α-VI	353.2	115	4.6	[M-H]	PGD2-d4	Sample screening + standard
Oxylipins and Fatty Acyls	Eicosanoids	8-HETE	319.2	155.2	8.2	[M-H]	12-HETE-d8	Sample screening + standard
Oxylipins and Fatty Acyls	Eicosanoids	8-iso PGF1α	355.2	311.3	3.1	[M-H]	PGD2-d4	Standard
Oxylipins and Fatty Acyls	Eicosanoids	8-iso PGF2α	353.2	193.1	3.1	[M-H]	PGD2-d4	Standard
Oxylipins and Fatty Acyls	Eicosanoids	9-HEPE	317.2	167	7.5	[M-H]	15-HETE-d8	Standard
Oxylipins and Fatty Acyls	Eicosanoids	LTB4	335.2	195.1	6	[M-H]	LTB4-d4	Sample screening + standard
Oxylipins and Fatty Acyls	Eicosanoids	PGD2	351.2	189	3.8	[M-H]	PGD2-d4	Sample screening + standard
Oxylipins and Fatty Acyls	Eicosanoids	PGE2	351.2	271.1	3.6	[M-H]	PGE2-d4	Sample screening + standard
Oxylipins and Fatty Acyls	Eicosanoids	PGF1α	355.2	293.1	3.7	[M-H]	PGD2-d4	Standard
Oxylipins and Fatty Acyls	Eicosanoids	PGF2α	353.2	193	3.6	[M-H]	PGD2-d4	Sample screening + standard
Oxylipins and Fatty Acyls	Eicosanoids	Tetranor-12-HETE	265	109.1	6.5	[M-H]	12-HETE-d8	Sample screening + standard
Oxylipins and Fatty Acyls	Eicosanoids	TXB1	371	197	3.4	[M-H]	TXB2-d4	Sample screening + standard
Oxylipins and Fatty Acyls	Eicosanoids	TXB2	369.2	169.1	3.4	[M-H]	TXB2-d4	Sample screening + standard
Oxylipins and Fatty Acyls	Fatty Acids and Conjugates	AA	303.2	259.3	10.3	[M-H]	AA-d11	Sample screening + standard
Oxylipins and Fatty Acyls	Fatty Acids and Conjugates	DGLA	305.2	261.2	10.7	[M-H]	AA-d11	Sample screening + standard
Oxylipins and Fatty Acyls	Fatty Acids and Conjugates	DHA	327.2	283.3	10.1	[M-H]	DHA-d5	Sample screening + standard
Oxylipins and Fatty Acyls	Fatty Acids and Conjugates	EPA	301.2	257.3	9.7	[M-H]	EPA-d5	Sample screening + standard
Oxylipins and Fatty Acyls	Octadecanoids	12(13)-EpOME	295.1	195.2	8.4	[M-H]	13-HODE-d4	Sample screening + standard
Oxylipins and Fatty Acyls	Octadecanoids	12,13-DiHOME	313.2	183.2	6.4	[M-H]	13-HODE-d4	Sample screening + standard
Oxylipins and Fatty Acyls	Octadecanoids	13-HODE	295.1	195.1	7.7	[M-H]	13-HODE-d4	Sample screening + standard
Oxylipins and Fatty Acyls	Octadecanoids	13-HOTrE	293.2	195.2	7.1	[M-H]	13-HODE-d4	Sample screening + standard
Oxylipins and Fatty Acyls	Octadecanoids	13-oxo-ODE	293.2	113	7.8	[M-H]	13-HODE-d4	Sample screening + standard
Oxylipins and Fatty Acyls	Octadecanoids	9(10)-EpOME	295.1	171	8.5	[M-H]	9-HODE-d4	Sample screening + standard
Oxylipins and Fatty Acyls	Octadecanoids	9,10-DiHOME	313.2	201.2	6.6	[M-H]	9-HODE-d4	Sample screening + standard
Oxylipins and Fatty Acyls	Octadecanoids	9-HODE	295.1	171.1	7.8	[M-H]	9-HODE-d4	Sample screening + standard
Oxylipins and Fatty Acyls	Octadecanoids	9-oxo-ODE	293.2	185.1	7.9	[M-H]	9-HODE-d4	Sample screening + standard
Oxylipins and Fatty Acyls	Octadecanoids	NO2-LA	324.2	277.2	8.9	[M-H]	NO2-OA-d17	Standard
Oxylipins and Fatty Acyls	Octadecanoids	NO2-OA	326.2	279.2	9.4	[M-H]	NO2-OA-d17	Standard
Sphingolipids	Ceramides	CerP 18:1;O2/14:0	590.5	264.3	11.4	[M+H]	CerP 18:1;O2/12:0	Sample screening
Sphingolipids	Ceramides	CerP 18:1;O2/16:0	618.5	264.3	11.8	[M+H]	CerP 18:1;O2/12:0	Sample screening
Sphingolipids	Ceramides	CerP 18:1;O2/18:0	646.5	264.3	12.2	[M+H]	CerP 18:1;O2/12:0	Sample screening
Sphingolipids	Ceramides	CerP 18:1;O2/20:0	674.5	264.3	12.6	[M+H]	CerP 18:1;O2/12:0	Sample screening
Sphingolipids	Ceramides	CerP 18:1;O2/22:0	702.6	264.3	12.9	[M+H]	CerP 18:1;O2/12:0	Sample screening
Sphingolipids	Ceramides	CerP 18:1;O2/24:0	730.6	264.3	13.2	[M+H]	CerP 18:1;O2/12:0	Sample screening
Sphingolipids	Ceramides	CerP 18:1;O2/24:1	728.6	264.3	12.8	[M+H]	CerP 18:1;O2/12:0	Sample screening
Sphingolipids	Sphingoid bases	LSM 18:0;O2	467.2	184.1	6.9	[M+H]	LSM 18:1;O2-d7	Sample screening
Sphingolipids	Sphingoid bases	LSM 18:1;O2	465	184.1	6.5	[M+H]	LSM 18:1;O2-d7	Sample screening + standard
Sphingolipids	Sphingoid bases	S1P 16:1;O2	352.2	236.2	6.2	[M+H]	S1P 17:1;O2/S1P 18:1;O2-d7	Sample screening
Sphingolipids	Sphingoid bases	S1P 18:1;O2	380.3	264.3	7.9	[M+H]	S1P 17:1;O2/S1P 18:1;O2-d7	Sample screening + standard
Sphingolipids	Sphingoid bases	S1P 19:1;O2	394.3	278.3	8.3	[M+H]	S1P 17:1;O2/S1P 18:1;O2-d7	Sample screening
Sphingolipids	Sphingoid bases	Sa 18:0;O2	302.4	254.2	8.1	[M+H]	Sa 17:0;O2	Sample screening + standard
Sphingolipids	Sphingoid bases	Sa1P 16:0;O2	354.2	256.3	6.7	[M+H]	S1P 17:1;O2	Sample screening
Sphingolipids	Sphingoid bases	Sa1P 18:0;O2	382.3	284.3	8.2	[M+H]	S1P 17:1;O2	Sample screening + standard
Sphingolipids	Sphingoid bases	So 18:1;O2	300.3	252.4	7.7	[M+H]	So 17:1;O2	Sample screening + standard
Internal Standard	Ceramides	CerP 18:1;O2/12:0	562.4	264.3	10.9	[M+H]	-	-
Internal Standard	Diradylglycerols	DG 15:0-18:1-d7	605.6	299.3	13.5	[M+H]	-	-
Internal Standard	Eicosanoids	12-HETE-d8	327.2	184	8.1	[M-H]	-	-
Internal Standard	Eicosanoids	15-HETE-d8	327.2	226	7.8	[M-H]	-	-
Internal Standard	Eicosanoids	8(9)-EpETrE-d11	330.2	162	8.8	[M-H]	-	-
Internal Standard	Eicosanoids	LTB4-d4	339.2	197	6	[M-H]	-	-
Internal Standard	Eicosanoids	NO2-OA-d17	343.4	296.3	9.4	[M-H]	-	-
Internal Standard	Eicosanoids	PGD2-d4	355.2	193	3.8	[M-H]	-	-
Internal Standard	Eicosanoids	PGE2-d4	355.2	275	3.6	[M-H]	-	-
Internal Standard	Eicosanoids	TXB2-d4	373.2	173	3.4	[M-H]	-	-
Internal Standard	Fatty Acids and Conjugates	AA-d11	314.28	270.2	10.3	[M-H]	-	-
Internal Standard	Fatty Acids and Conjugates	DHA-d5	332	288	10.1	[M-H]	-	-
Internal Standard	Fatty Acids and Conjugates	EPA-d5	306	262	9.7	[M-H]	-	-
Internal Standard	Fatty amides	AEA-d8	356.4	295.3	9.3	[M+H]	-	-
Internal Standard	Glycerophosphates	LPA 17:1	421.1	153	7.8	[M-H]	-	-
Internal Standard	Glycerophosphocholines	LPC 18:1-d7	529.4	184.1	8.8	[M+H]	-	-
Internal Standard	Glycerophosphocholines	LPC 18:1-d7	529.4	104.1	8.8	[M+H]	-	-
Internal Standard	Glycerophosphoethanolamines	LPE 13:0	410.2	213.2	6.7	[M-H]	-	-
Internal Standard	Glycerophosphoethanolamines	LPE 13:0	410.2	140	6.7	[M-H]	-	-
Internal Standard	Glycerophosphoethanolamines	LPE 13:0	410.2	196.1	6.7	[M-H]	-	-
Internal Standard	Glycerophosphoglycerols	LPG 13:0	441.2	213.2	5.9	[M-H]	-	-
Internal Standard	Glycerophosphoinositols	LPI 13:0	529.2	213.2	5.5	[M-H]	-	-
Internal Standard	Glycerophosphoserines	LPS 13:0	454.2	153	5.6	[M-H]	-	-
Internal Standard	Monoradylglycerols	MG 20:4-d5	384.3	287.2	9.5	[M+H]	-	-
Internal Standard	Octadecanoids	13-HODE-d4	299.1	198	7.7	[M-H]	-	-
Internal Standard	Octadecanoids	9-HODE-d4	299.1	172	7.8	[M-H]	-	-
Internal Standard	Sphingoid bases	LSM 18:1;O2-d7	472.4	184.1	6.5	[M+H]	-	-
Internal Standard	Sphingoid bases	S1P 17:1;O2	366.2	250.3	7.1	[M+H]	-	-
Internal Standard	Sphingoid bases	S1P 18:1;O2-d7	387.3	271.3	7.9	[M+H]	-	-
Internal Standard	Sphingoid bases	Sa 17:0;O2	288.3	252.3	7.5	[M+H]	-	-
Internal Standard	Sphingoid bases	Sa1P 17:0;O2	368.3	270.3	7.5	[M+H]	-	-
Internal Standard	Sphingoid bases	So 17:1;O2	286.3	250.3	7.1	[M+H]	-	-
System Standard	System Standard	CUDA	339.3	214.2	6.4	[M-H]	-	-

## Sheet: Table S8
Table S8 Internal standard mixture used for method characterization. Concentrations are given as nM.
	DG 15:0-18:1-d7 (EquiSplash®)	AEA-d8	MG 20:4-d5	LPA 17:1	LPC 18:1-d7 (EquiSplash®)	LPE 13:0	LPG 13:0	LPI 13:0	LPS 13:0	12-HETE-d8	13-HODE-d4	15-HETE-d8	8(9)-EpETrE-d11	9-HODE-d4	AA-d11	DHA-d5	EPA-d5	LTB4-d4	NO2-OA-d17	PGD2-d4	PGE2-d4	TXB2-d4	CerP 18:1;O2/12:0 (Cer/Sph Mix II)	Sa 17:0;O2 (Cer/Sph Mix II)	So 17:1;O2 (Cer/Sph Mix II)	S1P 18:1;O2-d7/ SPBP 17:1;O2 (Cer/Sph Mix II)	Sa1P 17:0;O2 (Cer/Sph Mix II)
S1	0	0	0	0	0	0	0	0	0	0	0	0	0	0	0	0	0	0	0	0	0	0	0	0	0	0	0
S2	0.85	0.05	0.05	0.05	0.95	0.05	0.05	0.05	0.05	0.05	0.05	0.05	0.05	0.05	0.05	0.05	0.05	0.05	0.05	0.05	0.05	0.05	0.05	0.05	0.05	0.05	0.05
S3	8.5	0.5	0.5	0.5	9.46	0.5	0.5	0.5	0.5	0.5	0.5	0.5	0.5	0.5	0.5	0.5	0.5	0.5	0.5	0.5	0.5	0.5	0.5	0.5	0.5	0.5	0.5
S4	17.01	1	1	1	18.91	1	1	1	1	1	1	1	1	1	1	1	1	1	1	1	1	1	1	1	1	1	1
S5	42.52	2.5	2.5	2.5	47.28	2.5	2.5	2.5	2.5	2.5	2.5	2.5	2.5	2.5	2.5	2.5	2.5	2.5	2.5	2.5	2.5	2.5	2.5	2.5	2.5	2.5	2.5
S6	170.07	10	10	10	189.14	10	10	10	10	10	10	10	10	10	10	10	10	10	10	10	10	10	10	10	10	10	10
S7	850.37	50	50	50	945.68	50	50	50	50	50	50	50	50	50	50	50	50	50	50	50	50	50	50	50	50	50	50
S8	1700.74	100	100	100	1891.36	100	100	100	100	100	100	100	100	100	100	100	100	100	100	100	100	100	100	100	100	100	100
S9	8503.69	500	500	500	9456.8	500	500	500	500	500	500	500	500	500	500	500	500	500	500	500	500	500	500	500	500	500	500
S10	17007.4	1000	1000	1000	18913.6	1000	1000	1000	1000	1000	1000	1000	1000	1000	1000	1000	1000	1000	1000	1000	1000	1000	1000	1000	1000	1000	1000

## Sheet: Table S9
Table S9 Lipid nomenclature. Most lipid classes were annotated according to th updated lipid nomenclature of Liebisch et al. (DOI: 10.1194/jlr.S120001025). However, for easier legibility a different nomenclature was used for polyunsaturated fatty acyls, endocannabinoids and certain sphingolipids. Furthermore, oxylipin names were used according to the LIPIDMAPS homepage.
Abbreviation in this paper	Abbreviation according to shorthand nomenclature	Name
AEA	NAE 20:4	Anandamide
OEA	NAE 18:1	Oleoyl-Ethanolamine
LEA	NAE 18:2	Linoleoyl-Ethanolamine
PEA	NAE 16:0	Palmitoyl-Ethanolamine
SEA	NAE 18:0	Stearoyl-Ethanolamine
2-AG	MG 0:0/20:4/0:0	2-Arachidonoylglycerol
DG	DG	Diacylgylcerol
MG	MG	Monoacylgylcerol
TG	TG	Triacylglycerol
CPA	CPA	Cyclic glycerophosphatidic acid
LPA	LPA	Lysophosphatidic acid
LPC	LPC	Lysophosphatidylcholine
LPE	LPE	Lysophosphatidylethanolamine
LPG	LPG	Lysophosphatidylglycerol
LPI	LPI	Lysophosphatidylinositol
LPS	LPS	Lysophosphatidylserine
AA	FA 20:4	Arachidonic acid
DGLA	FA 20:3	Dihomo-gamma-linolenic acid
DHA	FA 22:6	Docosahexaenoic acid
EPA	FA 20:5	Eicosapentaenoic acid
NO2-LA	FA 18:2; NO2	Nitro-linoleic acid
NO2-OA	FA 18:1; NO2	Nitro-octadecenoic acid
CerP	CerP	Ceramide phosphate
LSM	LSM	Lysosphingomyelin
S1P 18:1;O2	SPBP 18:1;O2	Sphingosine-1-phosphate 18:1,O2
Sa 18:0	LCB 18:0	Sphinganine
Sa1P 18:0;O2	SPBP 18:0;O2	Sphinganine-1-phosphate 18:0,O2
So 18:1	LCB 18:1	Sphingosine
CE	CE	Cholesteryl ester
NAE	NAE	N-acyl ethanolamine
Cer	Cer	Ceramide
SM	SM	Sphingomyelin
LGPL	LGP	Lysoglycerophospholipid

[truncated: 8 more sheets: Table S10, Table S11, Table S12, Table S13, Table S14, Table S15, Table S16, Table S17]
